# Supplementary material for: SCExecute: custom cell barcode-stratified analyses of scRNA-seq data
Source: Bioinformatics. 2022 Nov 30;39(1):btac768. doi: 10.1093/bioinformatics/btac768 (PMC9825775; doi:10.1093/bioinformatics/btac768)
Supplement: btac768_Supplementary_Data [file btac768_supplementary_data.zip]

Archive with 2 entries (2 files):
- scExecute_suppinfo_111122_f.pdf
- SCExecute_Table_S2_ind_sceSNVs.txt.zip
